# Supplementary material for: Rationale and Emerging Evidence on the Potential Role of HoLEP-Mediated Relief of Bladder Outlet Obstruction in NMIBC Outcomes Through Optimal Management of Chronic Urinary Retention
Source: Cancers (Basel). 2025 Dec 1;17(23):3864. doi: 10.3390/cancers17233864 (PMC12691192; doi:10.3390/cancers17233864)
Supplement: Supplementary file 1 [file cancers-17-03864-s001.zip]

Archive with 1 entries (1 files):
- cancers-3966291-supplementary.pdf
